# Supplementary material for: Gene recoding by synonymous mutations creates promiscuous intragenic transcription initiation in mycobacteria
Source: mBio. 2023 Oct 3;14(5):e00841-23. doi: 10.1128/mbio.00841-23 (PMC10653884; doi:10.1128/mbio.00841-23)
Supplement: Table S5 — Transcriptional start sites detected by 5′ RACE-seq. [file mbio.00841-23-s0003.xlsx]

## Sheet: Table S5 legend
Supplementary Table S5.		Transcriptional start sites detected by 5′ RACE-seq
Sheet	Title
1	All detected TSS
2	Summary of detected TSS

## Sheet: 1. All detected TSS
Supplementary Table S5.		Transcriptional start sites detected by 5′ RACE-seq
Gene	Start NT	Upstream -15 to -6	TANNNT motif	ANNNT motif	TA motif
rpoB WT	2783	GCCAGATTTT		-11
rpoB WT	2951	TGCAGGGCCT
rpoB WT	3018	GGCCATGCTC		-10
rpoB WT	3045	CGAGCCGTTC
rpoB WT	3064	GTCACGGTTG		-11
rpoB WT	3081	GTACATCATG			-13
rpoB WT	3087	CATGAAGCTG
rpoB WT	3129	CTCCACCGGG
rpoB WT	3218	GGGCCATGCA
rpoB WT	3260	TGTTGACCAT		-9
rpoB WT	3296	TCAAGGTGTA		-12	-6
rpoB WT	3300	GGTGTACGAG			-10
rpoB WT	3324	TGAGAACATC
rpoB WT	3342	GGGCATCCCC
rpoB WT	3346	ATCCCCGAGT
rpoB WT	3359	TCAAGGTGCT		-12
rpoB WT	3363	GGTGCTGCTC
rpoB WT	3371	TCAAAGAACT
rpoB WT	3378	ACTGCAGTCG
rpoB WT	3418	GACGGTGCGG		-13
rpoB WT	3424	GCGGCGATCG
rpoB WT	3449	AGGACGAGGA
rpoB WT	3467	GGGCCGCGGC
rpoB (2)	1907	ACGCCGGCGA
rpoB (2)	1963	GATTATATTA	-11	-13	-11
rpoB (2)	1969	ATTACTGTTA	-12		-12
rpoB (2)	1978	ATGCATGATA			-6
rpoB (2)	1999	CGGACGTACC			-8
rpoB (2)	2003	CGTACCGTAT	-12	-11	-12
rpoB (2)	2022	TGCGCGGTCG
rpoB (2)	2044	TGCGCGAACC
rpoB (2)	2075	GCGACCGCGT
rpoB (2)	2085	GGAGGCGGGC
rpoB (2)	2112	CCCGTGTACC			-8
rpoB (2)	2145	TAAAAACTTG			-14
rpoB (2)	2156	TGGTGGCCAT
rpoB (2)	2177	AGGGCCATAA			-7
rpoB (2)	2202	TATCCTGAGT	-14	-13	-14
rpoB (2)	2210	GTAACCGCCT			-13
rpoB (2)	2249	ATATCGAGGA			-13
rpoB (2)	2254	GAGGAACACG
rpoB (2)	2258	AACACGAAAT
rpoB (2)	2290	GGCGCGGAGG
rpoB (2)	2310	CGACATCCCG
rpoB (2)	2346	CCTGGATGAG
rpoB (2)	2352	TGAGAGGGGC
rpoB (2)	2383	GTGCGAGACG
rpoB (2)	2424	GGGCGAGACG
rpoB (2)	2499	CACCTCCCTG
rpoB (2)	2530	GGTAAAGTTA	-12	-11	-12
rpoB (2)	2538	TATCGGCATC			-14
rpoB (2)	2565	GGACGAGGAC
rpoB (2)	2583	GGCCGGCGTG
rpoB (2)	2589	CGTGAATGAA
rpoB (2)	2603	TCCGCGTGTA			-6
rpoB (2)	2685	TAAAATCCTG	-14	-13	-14
rpoB (2)	2702	AGGACATGCC
rpoB (2)	2742	CATCCTGAAT		-13
rpoB (2)	2748	GAATACCCAC			-11
rpoB (2)	2782	GGCCAGATCC
rpoB (2)	2797	ACCCACCTGG
rpoB (2)	2838	CGCGGCGAAG
rpoB (2)	2843	CGAAGGGCGT
rpoB (2)	2850	CGTCCCGGAC
rpoB (2)	2889	GGAGGCCCAG
rpoB (2)	2898	GCCGAACGCC
rpoB (2)	2932	GGGGCTCAGG
rpoB (2)	2997	CCTGGTCGAC
rpoB (2)	3045	CGAGCCCTTC
rpoB (2)	3054	CCCGTACCCC			-10
rpoB (2)	3063	CGTCACCGTG		-10
rpoB (2)	3081	GTACATTATG	-13	-12	-13
rpoB (2)	3107	TGGATGATAA		-11	-7
rpoB (2)	3113	ATAAAATCCA	-13		-13
rpoB (2)	3136	GGCCCGTACA			-8
rpoB (2)	3142	TACAGCATGA			-14
rpoB (2)	3148	ATGATCACGC		-14
rpoB (2)	3164	CCCTGGGGGG
rpoB (3)	1320	CCAGAATAAC		-12	-8
rpoB (3)	1333	CTGAGCGGCC
rpoB (3)	1339	GGCCTGACGC
rpoB (3)	1346	CGCATAAGCG			-10
rpoB (3)	1352	AGCGCCGGCT
rpoB (3)	1394	AGCGCGCCGG
rpoB (3)	1412	TGCGGGACGT
rpoB (3)	1429	TCCCATTATG		-10	-8
rpoB (3)	1859	CGGAGGCCCC
rpoB (3)	1879	ACTGGTATGG			-9
rpoB (3)	1926	GGCGGAGGAG
rpoB (3)	1978	ATGCACGATA			-6
rpoB (3)	2079	CCGCGTGGAG
rpoB (3)	2085	GGAGGCTGGC		-12
rpoB (3)	2161	GCCATTATGC		-11	-9
rpoB (3)	2174	GGGAGGGTCA		-11
rpoB (3)	2178	GGGTCATAAT		-9	-8
rpoB (3)	2196	CGCTATCATC	-11	-10	-11
rpoB (3)	2203	ATCCTGAGTA		-14	-6
rpoB (3)	2210	GTAATCGTCT			-13
rpoB (3)	2232	CGTCCTGACG
rpoB (3)	2252	TTGAGGAGCA
rpoB (3)	2258	AGCACGAGAT
rpoB (3)	2279	ACACGAAGTT
rpoB (3)	2301	AATTACACGG			-11
rpoB (3)	2321	ACATCTCGGA
rpoB (3)	2327	CGGACGAGGT
rpoB (3)	2333	AGGTCCTGGC
rpoB (3)	2345	ACCTGGACGA
rpoB (3)	2351	ACGAACGAGG
rpoB (3)	2360	GCATCGTGCG		-12
rpoB (3)	2365	GTGCGAATCG
rpoB (3)	2381	AGGTCCGCGA
rpoB (3)	2424	GGGTGAGACT		-9
rpoB (3)	2442	CCCGGAGGAG
rpoB (3)	2446	GAGGAGCGTC
rpoB (3)	2450	AGCGTCTCCT		-14
rpoB (3)	2468	TCTTCGGAGA
rpoB (3)	2477	AGAAGGCCCG
rpoB (3)	2484	CCGCGAGGTC
rpoB (3)	2499	CACCTCCCTC
rpoB (3)	2513	TCCCCCACGG
rpoB (3)	2522	GGGAGTCGGG
rpoB (3)	2526	GTCGGGGAAG
rpoB (3)	2530	GGGAAGGTGA		-11
rpoB (3)	2562	GGAGGACGAG
rpoB (3)	2589	CGTGAATGAA
rpoB (3)	2601	GGTCCGCGTG
rpoB (3)	2617	GCGCAGAAGC
rpoB (3)	2627	GGAAGATCTC		-12
rpoB (3)	2639	ACGGCGATAA			-7
rpoB (3)	2643	CGATAAGTTG	-11		-11
rpoB (3)	2654	CGGGCCGGCA
rpoB (3)	2685	TAAAATCTTG	-14	-13	-14
rpoB (3)	2696	CCGTGGAGGA
rpoB (3)	2732	CCGTCGACAT
rpoB (3)	2752	ACGCACGGCG
rpoB (3)	2757	CGGCGTGCCC
rpoB (3)	2784	CCAAATCCTG
rpoB (3)	2789	TCCTGGAGAC
rpoB (3)	2798	CCCACCTGGG
rpoB (3)	2802	CCTGGGTTGG
rpoB (3)	2809	TGGTGCGCCC
rpoB (3)	2815	GCCCATAGCG			-9
rpoB (3)	2822	GCGGGTGGAA
rpoB (3)	2833	GTGGACGCCG
rpoB (3)	2843	CCAAGGGCGT
rpoB (3)	2849	GCGTGCCGGA
rpoB (3)	2889	GGAGGCACAG
rpoB (3)	2895	ACAGCCGAAC
rpoB (3)	2943	GGCGGAGCTC
rpoB (3)	3045	CGAGCCGTTC
rpoB (3)	3054	CCCGTACCCC			-10
rpoB (3)	3060	CCCCGTGACC
rpoB (3)	3064	GTGACCGTGG		-11
rpoB (3)	3074	GCTACATGTA			-12
rpoB (3)	3082	TACATTATGA	-14	-13	-14
rpoB (3)	3090	GAAGCTACAC		-13	-9
rpoB (3)	3111	CGATAAAATC	-11		-11
rpoB (3)	3123	CGCGCGCTCG
rpoB (3)	3132	GACCGGCCCG
rpoB (3)	3139	CCGTACAGTA	-11	-10	-11
rpoB (3)	3143	ACAGTATGAT	-10	-14	-10
rpoB (3)	3148	ATGATCACCC		-14
rpoB (3)	3164	CCCTGGGGGG
rpoB (3)	3171	GGGGAAGGCC
rpoB (3)	3183	GTTTGGAGGT
rpoB (3)	3199	TTCGGCGAAA
rpoB (3)	3222	CATGCAAGCG
rpoB (3)	3227	AAGCGTATGG			-9
rpoB (3)	3238	GCCGCCTATA			-8
rpoB (3)	3243	CTATACCCTC			-13
rpoB (3)	3247	ACCCTCCAGG		-14
rpoB (3)	3254	AGGAGCTGCT
rpoB (3)	3259	CTGCTGACGA
rpoB (3)	3279	CGACACCGTG
rpoB (3)	3287	TGGGTCGCGT
rpoB (3)	3291	TCGCGTGAAG
rpoB (3)	3297	GAAGGTGTAC		-13	-7
rpoB (3)	3308	AGGCCATCGT
rpoB (3)	3314	TCGTGAAGGG
rpoB (3)	3318	GAAGGGCGAG
rpoB (3)	3325	GAGAACATCC
rpoB (3)	3335	CGGAGCCGGG
rpoB (3)	3342	GGGTATCCCG			-11
rpoB (3)	3357	GTTTAAAGTC	-11	-10	-11
rpoB (3)	3373	AAGGAGCTCC
rpoB (3)	3380	TCCAGTCCTT
rpoB (3)	3386	CCTTGTGCCT
rpoB (3)	3399	CGTCGAGGTC
rpoB (3)	3406	GTCCTGTCTT
rpoB (3)	3422	GTGCCGCCAT
rpoB (3)	3427	GCCATCGAGC
rpoB (3)	3431	TCGAGCTCCG
rpoB (3)	3437	TCCGGGAGGG
rpoB (3)	3443	AGGGCGAGGA
rpoB (3)	3447	CGAGGATGAA		-12
rpoB (3)	3453	TGAAGACTTG
rpoB (3)	3459	CTTGGAGCGA
rpoB (3)	3467	GAGCGGCGGC
rpoB (3)	3483	GGGTATCAAC			-11

## Sheet: 2. Summary of detected TSS
Supplementary Table S5.	Transcriptional start sites detected by 5′ RACE-seq
	Total TSS	Total no motif	Total with motif	%no motif	%with motif
rpoB WT	23	16	7	0.695652	0.304348
rpoB(2)	55	43	12	0.781818	0.218182
rpoB(3)	121	95	26	0.785124	0.214876
